# Supplementary material for: Dual Upcycling of Olive Leaves for the Biocatalytic Synthesis of Antioxidant Cortisone Derivatives
Source: Antioxidants (Basel). 2025 Jul 3;14(7):821. doi: 10.3390/antiox14070821 (PMC12291689; doi:10.3390/antiox14070821)
Supplement: Supplementary file 1 [file antioxidants-14-00821-s001.zip]

Archive with 1 entries (1 files):
- antioxidants-3709291-supplementary.pdf
